# Supplementary material for: Enhancement of Textural and Sensory Characteristics of Wheat Bread Using a Chickpea Sourdough Fermented with a Selected Autochthonous Microorganism
Source: Foods. 2023 Aug 18;12(16):3112. doi: 10.3390/foods12163112 (PMC10453481; doi:10.3390/foods12163112)
Supplement: Supplementary file 1 [file foods-12-03112-s001.zip]

Archive with 1 entries (1 files):
- foods-2556552-supplementary.pdf
